# Supplementary material for: Urban heat island effect on cicada densities in metropolitan Seoul
Source: PeerJ. 2018 Jan 12;6:e4238. doi: 10.7717/peerj.4238 (PMC5768176; doi:10.7717/peerj.4238)
Supplement: Supplemental Information 1 [file peerj-06-4238-s001.xlsx]

## Sheet: Between-sex comparison
	C. atrata		H. fuscata
Sex	1st sampling	2nd sampling	1st sampling	2nd sampling		Sex
1	61	40	8	74		1	Male
1	24	8	5	24		2	Female
1	18	119	1	38
1	68	107	50	188
1	40	140	22	320
1	7	26	24	145
1	2	105	5	264
1	15	142	174	1624
1	1	40	17	263
1	1	0	5	56
1	0	3	0	104
1	0	2	0	18
1	0	0	0	13
1	0	0	0	3
1	0	0	0	9
1	8	38	0	14
1	0	2	4	11
1	0	1	0	24
1	48	38	60	25
1	0	1	4	2
1	0	0	1	3
1	0	0	0	1
1	0	0	0	4
1	0	0	0	0
1	0	0	0	0
1	0	0	32	10
1	1	0	12	14
1	5	12	4	88
1	1	23	8	335
1	3	36	6	183
1	41	42	0	2
1	19	44	4	22
1	0	0	0	0
1	0	0	0	2
1	4	4	0	1
1	0	1	0	0
2	38	60	2	70
2	19	5	1	20
2	17	123	2	37
2	28	157	17	160
2	25	165	10	320
2	1	20	10	120
2	2	89	2	150
2	5	118	130	1339
2	6	34	11	141
2	0	0	0	31
2	1	3	1	33
2	0	1	0	1
2	0	0	0	4
2	0	0	0	1
2	0	0	0	4
2	5	36	0	3
2	0	2	2	8
2	0	1	0	2
2	40	63	30	39
2	1	4	0	2
2	0	2	1	0
2	0	0	0	0
2	0	0	0	1
2	0	1	0	0
2	0	0	0	0
2	0	0	12	18
2	0	0	4	17
2	2	14	0	53
2	4	23	11	61
2	0	27	6	88
2	33	34	2	0
2	6	43	0	21
2	0	0	0	1
2	0	0	0	1
2	4	2	0	0
2	0	0	0	0
