# Supplementary material for: Urban heat island effect on cicada densities in metropolitan Seoul
Source: PeerJ. 2018 Jan 12;6:e4238. doi: 10.7717/peerj.4238 (PMC5768176; doi:10.7717/peerj.4238)
Supplement: Supplemental Information 2 [file peerj-06-4238-s002.xlsx]

## Sheet: Sheet1
Species	Prorportion		Species
1	0.56		1	C. atrata
1	0.53		2	H. fuscata
1	0.78		3	Other species
1	0.46
1	0.36
1	0.15
1	0.32
1	0.08
1	0.16
1	0.01
1	0.05
1	0.13
1	0
1	0
1	0
1	0.84
1	0.14
1	0.07
1	0.55
1	0.43
1	0.29
1	0
1	0
1	1
1	0
1	0
1	0.02
1	0.19
1	0.11
1	0.19
1	0.97
1	0.67
1	0
1	0
1	0.88
1	1
2	0.44
2	0.47
2	0.22
2	0.54
2	0.64
2	0.85
2	0.68
2	0.91
2	0.84
2	0.99
2	0.95
2	0.83
2	1
2	1
2	1
2	0.16
2	0.86
2	0.93
2	0.45
2	0.57
2	0.71
2	1
2	1
2	0
2	0
2	1
2	0.98
2	0.81
2	0.89
2	0.81
2	0.03
2	0.28
2	1
2	1
2	0.06
2	0
3	0
3	0
3	0
3	0
3	0
3	0
3	0
3	0.01
3	0
3	0
3	0
3	0.04
3	0
3	0
3	0
3	0
3	0
3	0
3	0
3	0
3	0
3	0
3	0
3	0
3	0
3	0
3	0
3	0
3	0
3	0
3	0
3	0.04
3	0
3	0
3	0.06
3	0
