# Supplementary material for: Urban heat island effect on cicada densities in metropolitan Seoul
Source: PeerJ. 2018 Jan 12;6:e4238. doi: 10.7717/peerj.4238 (PMC5768176; doi:10.7717/peerj.4238)
Supplement: Supplemental Information 3 [file peerj-06-4238-s003.xlsx]

## Sheet: cicada_extract 171124_total
Sampling period	Minimum temperature	Age of building	Wetness	Greenness	Impervious surface	lnCaArea	lnCaTree1000	lnHfArea	lnHfTree10000		Sampling
1	22.1185	20	0.010179	0.030553	0.635233	6.66498	2.81836	4.38373	2.82781		1	First sampling
1	22.1185	13	0.01659	-0.010469	0.788211	5.7915	2.44084	3.84072	2.749		2	Second sampling
1	22.1185	11	-0.003108	0.012828	0.865404	5.6134	1.88409	3.19485	1.75495
1	21.938	26	0.003389	0.054317	0.689742	6.57999	2.90301	6.22094	4.79781
1	21.938	13	-0.003341	0.059027	0.626864	6.16587	2.43654	5.45938	3.95823
1	21.938	27	-0.000252	-0.006834	0.701427	4.08016	1.23002	5.51406	4.64348
1	21.9043	6	0.007145	-0.037529	0.871143	3.35173	0.755796	3.89622	3.03317
1	21.9043	36	-0.020899	0.022903	0.927608	4.92028	1.82677	7.63474	6.67644
1	21.9043	36	-0.111223	-0.049937	0.639321	3.90715	1.26358	5.27825	4.63009
1	21.5239	15	0.029621	0.171295	0.251265	2.02775	0.221555	3.52592	2.59531
1	21.5239	23	-0.040546	0.008158	0.685043	2.05395	0.165612	2.05395	1.03003
1	21.5239	23	-0.052016	0.003004	0.793945	0	0	0	0
1	19.3467	27	-0.033143	0.059199	0.546405	0	0	0	0
1	19.3467	10	-0.033477	-0.010901	0.800833	0	0	0	0
1	19.3467	13	0.027386	0.045642	0.606684	0	0	0	0
1	19.6913	12	-6.4e-05	-0.009029	0.786274	4.529	1.17149	0	0
1	19.6913	31	-0.041497	0.018387	0.725482	0	0	3.79919	2.82572
1	19.6913	10	-0.035566	0.01699	0.676402	0	0	0	0
1	19.3467	21	-0.001615	0.006877	0.648759	6.30266	2.79536	6.32509	5.06372
1	19.3467	13	-0.034567	-0.023712	0.803323	1.9575	0.207351	3.23185	2.32401
1	19.3467	21	-0.054198	-0.01889	0.709463	0	0	2.61333	1.65375
1	19.1283	6	0.003999	0.015252	0.709758	0	0	0	0
1	19.1283	3	-0.023217	0.044533	0.721927	0	0	0	0
1	19.1283	5	-0.079411	-0.033337	0.789507	0	0	0	0
1	20.0348	8	0.007579	-0.004395	0.656618	0	0	0	0
1	20.0348	15	-0.01291	0.011677	0.758026	0	0	5.59065	4.80303
1	20.0348	21	-0.049134	-0.089784	0.900042	1.99767	0.323511	4.63424	4.12899
1	21.3231	29	-0.031862	0.046779	0.643355	3.89019	0.926	3.34579	2.27324
1	21.3231	29	-0.006331	0.147339	0.561927	3.46723	0.846993	4.77897	3.94429
1	21.3231	30	-0.041667	0.079179	0.601892	3.09142	0.505201	4.44305	3.30662
1	21.112	6	-0.041596	0.018972	0.664437	6.15602	2.56835	2.61867	1.44814
1	21.112	9	-0.01155	0.01631	0.788522	5.13887	1.29921	3.33662	1.66131
1	21.112	5	-0.007469	-0.017818	0.773538	0	0	0	0
1	19.5957	10	0.0179	0.117551	0.790698	0	0	0	0
1	19.5957	29	-0.048357	-0.002612	0.680417	4.0888	1.60864	0	0
1	19.5957	11	-0.058554	0.001267	0.593031	0	0	0	0
2	22.1185	20	0.010179	0.030553	0.635233	6.48114	2.64625	6.84531	5.2452
2	22.1185	13	0.01659	-0.010469	0.788211	4.41026	1.28368	5.62091	4.4924
2	22.1185	11	-0.003108	0.012828	0.865404	7.34982	3.48967	6.1798	4.59993
2	21.938	26	0.003389	0.054317	0.689742	7.33954	3.63366	7.61563	6.18778
2	21.938	13	-0.003341	0.059027	0.626864	7.45896	3.66554	8.19981	6.68461
2	21.938	27	-0.000252	-0.006834	0.701427	5.56483	2.47052	7.31275	6.43747
2	21.9043	6	0.007145	-0.037529	0.871143	7.19839	4.02126	7.956	7.06461
2	21.9043	36	-0.020899	0.022903	0.927608	7.47847	4.2309	9.91123	8.95224
2	21.9043	36	-0.111223	-0.049937	0.639321	6.24694	3.32615	7.9427	7.29018
2	21.5239	15	0.029621	0.171295	0.251265	0	0	6.48758	5.51181
2	21.5239	23	-0.040546	0.008158	0.685043	3.86324	0.804275	6.97118	5.64548
2	21.5239	23	-0.052016	0.003004	0.793945	3.04972	0.835783	4.85483	4.42787
2	19.3467	27	-0.033143	0.059199	0.546405	0	0	4.8403	3.69764
2	19.3467	10	-0.033477	-0.010901	0.800833	0	0	3.3885	2.11456
2	19.3467	13	0.027386	0.045642	0.606684	0	0	4.51545	2.89745
2	19.6913	12	-6.4e-05	-0.009029	0.786274	6.25918	2.61561	4.79472	3.40517
2	19.6913	31	-0.041497	0.018387	0.725482	3.40486	0.721832	4.93643	3.937
2	19.6913	10	-0.035566	0.01699	0.676402	2.98603	0.344789	5.50325	3.99857
2	19.3467	21	-0.001615	0.006877	0.648759	6.37132	2.86008	5.91608	4.657
2	19.3467	13	-0.034567	-0.023712	0.803323	3.38034	0.730091	3.16567	2.26199
2	19.3467	21	-0.054198	-0.01889	0.709463	2.54956	0.33252	2.92864	1.93401
2	19.1283	6	0.003999	0.015252	0.709758	0	0	2.01026	1.02634
2	19.1283	3	-0.023217	0.044533	0.721927	0	0	3.55273	1.79846
2	19.1283	5	-0.079411	-0.033337	0.789507	2.00678	0.178408	0	0
2	20.0348	8	0.007579	-0.004395	0.656618	0	0	0	0
2	20.0348	15	-0.01291	0.011677	0.758026	0	0	5.07222	4.28765
2	20.0348	21	-0.049134	-0.089784	0.900042	0	0	5.2223	4.71418
2	21.3231	29	-0.031862	0.046779	0.643355	4.99437	1.73393	6.67949	5.53682
2	21.3231	29	-0.006331	0.147339	0.561927	5.46482	2.40664	7.61384	6.7687
2	21.3231	30	-0.041667	0.079179	0.601892	5.89804	2.51509	7.35491	6.19439
2	21.112	6	-0.041596	0.018972	0.664437	6.18263	2.593	2.61867	1.44814
2	21.112	9	-0.01155	0.01631	0.788522	6.38172	2.3301	5.67874	3.8472
2	21.112	5	-0.007469	-0.017818	0.773538	0	0	1.97636	1.14435
2	19.5957	10	0.0179	0.117551	0.790698	0	0	3.01363	1.89218
2	19.5957	29	-0.048357	-0.002612	0.680417	3.73928	1.33426	2.05983	1.73378
2	19.5957	11	-0.058554	0.001267	0.593031	1.96752	0.143512	0	0
1	22.1185	20	0.010179	0.030553	#REF!	0	0	0	0
1	22.1185	13	0.01659	-0.010469	#REF!	0	0	0	0
1	22.1185	11	-0.003108	0.012828	#REF!	0	0	0	0
1	21.938	26	0.003389	0.054317	#REF!	0	0	0	0
1	21.938	13	-0.003341	0.059027	#REF!	0	0	0	0
1	21.938	27	-0.000252	-0.006834	#REF!	0	0	0	0
1	21.9043	6	0.007145	-0.037529	#REF!	0	0	0	0
1	21.9043	36	-0.020899	0.022903	#REF!	0	0	0	0
1	21.9043	36	-0.111223	-0.049937	#REF!	0	0	0	0
1	21.5239	15	0.029621	0.171295	#REF!	0	0	0	0
1	21.5239	23	-0.040546	0.008158	#REF!	0	0	0	0
1	21.5239	23	-0.052016	0.003004	#REF!	0	0	0	0
1	19.3467	27	-0.033143	0.059199	#REF!	0	0	0	0
1	19.3467	10	-0.033477	-0.010901	#REF!	0	0	0	0
1	19.3467	13	0.027386	0.045642	#REF!	0	0	0	0
1	19.6913	12	-6.4e-05	-0.009029	#REF!	0	0	0	0
1	19.6913	31	-0.041497	0.018387	#REF!	0	0	0	0
1	19.6913	10	-0.035566	0.01699	#REF!	0	0	0	0
1	19.3467	21	-0.001615	0.006877	#REF!	0	0	0	0
1	19.3467	13	-0.034567	-0.023712	#REF!	0	0	0	0
1	19.3467	21	-0.054198	-0.01889	#REF!	0	0	0	0
1	19.1283	6	0.003999	0.015252	#REF!	0	0	0	0
1	19.1283	3	-0.023217	0.044533	#REF!	0	0	0	0
1	19.1283	5	-0.079411	-0.033337	#REF!	0	0	0	0
1	20.0348	8	0.007579	-0.004395	#REF!	0	0	0	0
1	20.0348	15	-0.01291	0.011677	#REF!	0	0	0	0
1	20.0348	21	-0.049134	-0.089784	#REF!	0	0	0	0
1	21.3231	29	-0.031862	0.046779	#REF!	0	0	0	0
1	21.3231	29	-0.006331	0.147339	#REF!	0	0	0	0
1	21.3231	30	-0.041667	0.079179	#REF!	0	0	0	0
1	21.112	6	-0.041596	0.018972	#REF!	0	0	0	0
1	21.112	9	-0.01155	0.01631	#REF!	0	0	0	0
1	21.112	5	-0.007469	-0.017818	#REF!	0	0	0	0
1	19.5957	10	0.0179	0.117551	#REF!	0	0	0	0
1	19.5957	29	-0.048357	-0.002612	#REF!	0	0	0	0
1	19.5957	11	-0.058554	0.001267	#REF!	0	0	0	0
2	22.1185	20	0.010179	0.030553	#REF!	0	0	0	0
2	22.1185	13	0.01659	-0.010469	#REF!	0	0	0	0
2	22.1185	11	-0.003108	0.012828	#REF!	0	0	0	0
2	21.938	26	0.003389	0.054317	#REF!	0	0	0	0
2	21.938	13	-0.003341	0.059027	#REF!	0	0	0	0
2	21.938	27	-0.000252	-0.006834	#REF!	0	0	0	0
2	21.9043	6	0.007145	-0.037529	#REF!	0	0	0	0
2	21.9043	36	-0.020899	0.022903	#REF!	0	0	0	0
2	21.9043	36	-0.111223	-0.049937	#REF!	0	0	0	0
2	21.5239	15	0.029621	0.171295	#REF!	0	0	0	0
2	21.5239	23	-0.040546	0.008158	#REF!	0	0	0	0
2	21.5239	23	-0.052016	0.003004	#REF!	0	0	0	0
2	19.3467	27	-0.033143	0.059199	#REF!	0	0	0	0
2	19.3467	10	-0.033477	-0.010901	#REF!	0	0	0	0
2	19.3467	13	0.027386	0.045642	#REF!	0	0	0	0
2	19.6913	12	-6.4e-05	-0.009029	#REF!	0	0	0	0
2	19.6913	31	-0.041497	0.018387	#REF!	0	0	0	0
2	19.6913	10	-0.035566	0.01699	#REF!	0	0	0	0
2	19.3467	21	-0.001615	0.006877	#REF!	0	0	0	0
2	19.3467	13	-0.034567	-0.023712	#REF!	0	0	0	0
2	19.3467	21	-0.054198	-0.01889	#REF!	0	0	0	0
2	19.1283	6	0.003999	0.015252	#REF!	0	0	0	0
2	19.1283	3	-0.023217	0.044533	#REF!	0	0	0	0
2	19.1283	5	-0.079411	-0.033337	#REF!	0	0	0	0
2	20.0348	8	0.007579	-0.004395	#REF!	0	0	0	0
2	20.0348	15	-0.01291	0.011677	#REF!	0	0	0	0
2	20.0348	21	-0.049134	-0.089784	#REF!	0	0	0	0
2	21.3231	29	-0.031862	0.046779	#REF!	0	0	0	0
2	21.3231	29	-0.006331	0.147339	#REF!	0	0	0	0
2	21.3231	30	-0.041667	0.079179	#REF!	0	0	0	0
2	21.112	6	-0.041596	0.018972	#REF!	0	0	0	0
2	21.112	9	-0.01155	0.01631	#REF!	0	0	0	0
2	21.112	5	-0.007469	-0.017818	#REF!	0	0	0	0
2	19.5957	10	0.0179	0.117551	#REF!	0	0	0	0
2	19.5957	29	-0.048357	-0.002612	#REF!	0	0	0	0
2	19.5957	11	-0.058554	0.001267	#REF!	0	0	0	0
